# Supplementary material for: Occupational exposures to blood and body fluids among healthcare workers in Ethiopia: a systematic review and meta-analysis
Source: Environ Health Prev Med. 2020 Oct 3;25:58. doi: 10.1186/s12199-020-00897-y (PMC7533038; doi:10.1186/s12199-020-00897-y)
Supplement: Supplementary file 3 — Additional file 3:. The risk-of-bias assessment results for included studies. [file 12199_2020_897_MOESM3_ESM.xlsx]

## Sheet: Sheet1
Name	Sampling frame	Sampling strategy	Sample size	Description of research setting & population	Data analysis conducted with sufficient coverage	Valid methods used for the identification of the condition	Reliability of the instrument used	Statistical analysis methods	Response rate	Total Score	Risk of bias
Zenbaba D et al., 2020	0	0	0	0	0	1	1	0	0	2	Low
Geberemariyam BS et al., 2018	0	0	0	0	0	1	1	0	0	2	Low
Reda AA et al., 2010	0	0	0	0	0	1	0	0	0	1	Low
Geberemariyam BS, 2019	0	0	0	0	0	1	0	0	0	1	Low
Amare Z et al., 2018	0	0	0	0	0	1	0	0	0	1	Low
Gebresilassie A et al., 2014	0	0	0	0	0	1	1	0	0	2	Low
Kaweti and Abegaz, 2014	0	0	0	0	0	1	0	0	0	1	Low
Amerga and Mekonnen, 2018	0	0	0	0	0	1	1	0	0	2	Low
Tadesse M et al., 2016	0	0	0	0	0	1	1	0	0	2	Low
Yenesew and Fekadu, 2014	0	0	0	0	0	1	1	0	0	2	Low
Yakob E et al., 2015	0	0	0	0	0	1	1	0	0	2	Low
Mengesha and Yirsaw, 2014	0	0	0	0	0	1	1	0	0	2	Low
Asmr Y et al., 2019	0	0	0	0	0	1	1	0	0	2	Low
Gebremariam AA, 2019	0	0	0	0	0	1	0	0	0	1	Low
Desalegn Z et al., 2015	0	1	0	0	0	1	1	0	0	3	Moderate
Jemaneh L, 2014	0	1	0	0	0	1	1	0	0	3	Moderate
Desta B, 2017	0	1	0	0	0	1	1	0	0	3	Moderate
Tesfay and Habtewold, 2014	0	0	0	0	0	1	0	0	0	1	Low
Beyera and Beyen, 2014	0	0	0	0	0	1	1	0	0	2	Low
Yallew WW, 2017	0	0	0	0	0	0	0	0	0	0	Low
Hebo HJ et al., 2019	0	0	0	0	0	1	0	0	0	1	Low
Ysin J et al., 2019	0	0	0	0	0	1	1	0	0	2	Low
Alemayehu T et al., 2016	0	0	0	0	0	1	1	0	0	2	Low
Abeje and Azage, 2015	0	0	0	0	0	1	1	0	0	2	Low
Sahiledengle B et al., 2018	0	0	0	0	0	1	0	0	0	1	Low
Tebeje and Hailu, 2010	0	0	0	0	0	1	1	0	0	2	Low
Belachew YB et al., 2017	0	0	0	0	0	1	1	0	0	2	Low
Akalu GT et al., 2016	0	1	0	0	0	1	1	0	0	3	Moderate
Yimechew Z et al., 2013	0	0	0	0	0	1	1	0	0	2	Low
Damta M, 2007	0	0	0	0	0	1	1	0	0	2	Low
Atlaw WD, 2013	0	0	0	0	0	1	1	0	0	2	Low
Gebreselassie FT, 2009	0	0	0	0	0	1	1	0	0	2	Low
Abreha N, 2018	0	1	0	0	0	1	1	0	0	3	Moderate
Girmaye E, 2015	0	0	0	0	0	1	1	0	0	2	Low
Shiferaw Y et al., 2012	0	0	0	0	0	1	1	0	0	2	Low
Alemu B, 2014	0	0	0	0	0	1	1	0	0	2	Low
	The
	risk of bias was classified as either low
	(total score: 0 to 2), moderate (total
	score: 3 or 4) or high (total score: 5 to 8)
